# Supplementary material for: Evaluation of a Prototype for Electrochemical pH-Shift Crystallization of Succinic Acid
Source: Materials (Basel). 2022 Nov 25;15(23):8412. doi: 10.3390/ma15238412 (PMC9738731; doi:10.3390/ma15238412)
Supplement: Supplementary file 1 [file materials-15-08412-s001.zip]

Archive with 1 entries (1 files):
- materials-1973770-supplementary.pdf
